# Supplementary material for: Flipping the Target: Evaluating Natural LDHA Inhibitors for Selective LDHB Modulation
Source: Molecules. 2025 Jul 10;30(14):2923. doi: 10.3390/molecules30142923 (PMC12299506; doi:10.3390/molecules30142923)
Supplement: Supplementary file 1 [file molecules-30-02923-s001.zip]

Archive with 1 entries (1 files):
- molecules-3730864-supplementary.pdf
